# Supplementary material for: EpiLog: A software for the logical modelling of epithelial dynamics
Source: F1000Res. 2019 Mar 11;7:1145. Originally published 2018 Jul 27. [Version 2] doi: 10.12688/f1000research.15613.2 (PMC6173114; doi:10.12688/f1000research.15613.2)
Supplement: Supplementary file 2 [file f1000research-7-20225-s0001.tgz]

Archive with 1 entries (1 files):
- b21082a1-0453-47ce-9c58-77164bcf35a2_Supplementary_File_2.pdf
