# Supplementary material for: EpiLog: A software for the logical modelling of epithelial dynamics
Source: F1000Res. 2019 Mar 11;7:1145. Originally published 2018 Jul 27. [Version 2] doi: 10.12688/f1000research.15613.2 (PMC6173114; doi:10.12688/f1000research.15613.2)
Supplement: Supplementary file 6 [file f1000research-7-20225-s0005.tgz]

Archive with 1 entries (1 files):
- 0cc97da6-6f72-4da5-aa3e-05c59098c80f.peps
